# Supplementary material for: Gut Microbiota in a Viral Model of Multiple Sclerosis: Modulation and Pitfalls by Oral Antibiotic Treatment
Source: Cells. 2025 Jun 9;14(12):871. doi: 10.3390/cells14120871 (PMC12190502; doi:10.3390/cells14120871)
Supplement: Supplementary file 1 [file cells-14-00871-s001.zip]

Archive with 1 entries (1 files):
- cells-3597849-supplementary.pdf
